# Supplementary material for: Temperature-Dependent Amplified Spontaneous Emission in CsPbBr3 Thin Films Deposited by Single-Step RF-Magnetron Sputtering
Source: Nanomaterials (Basel). 2023 Jan 11;13(2):306. doi: 10.3390/nano13020306 (PMC9866928; doi:10.3390/nano13020306)
Supplement: Supplementary file 1 [file nanomaterials-13-00306-s001.zip]

Archive with 1 entries (1 files):
- nanomaterials-2146348-supplementary.docx
